# Supplementary material for: The choice of surgical aortic valve replacement type and mid-term outcomes in 50 to 65-year-olds: results of the AUTHEARTVISIT study
Source: Eur J Cardiothorac Surg. 2025 Jun 17;67(7):ezaf200. doi: 10.1093/ejcts/ezaf200 (PMC12231540; doi:10.1093/ejcts/ezaf200)
Supplement: ezaf200_Supplementary_Data [file ezaf200_supplementary_data.zip]

Archive with 1 entries (1 files):
- AUTHEART_IV_Supp_final.pdf
